# Supplementary material for: The impact of agricultural industrial agglomeration on farmers’ income: An influence mechanism test based on a spatial panel model
Source: PLoS One. 2023 Sep 8;18(9):e0291188. doi: 10.1371/journal.pone.0291188 (PMC10491000; doi:10.1371/journal.pone.0291188)
Supplement: S1 Appendix — (XLS) [file pone.0291188.s001.xls]

## Sheet: Sheet1
id	year	income	income1	income2	income3	income4	incomer1	incomer2	incomer3	incomer4	gather	GDP	invest	credit	machine	edu	firm
Shanghai	2013	9.8631	9.6094	7.1552	6.2834	7.8194	0.776	0.067	0.028	0.13	0.0663	11.4185	5.2575	8.2698	4.7791	7.1549	8.755
Shanghai	2014	9.9614	9.6913	7.2728	6.531	7.9683	0.763	0.068	0.032	0.136	0.061	11.4863	5.258	8.46	4.7791	8.0683	8.7516
Shanghai	2015	10.0521	9.769	7.2878	6.6531	8.1563	0.7534	0.063	0.0334	0.1502	0.0521	11.5502	5.258	8.2177	4.7791	8.2736	8.7584
Shanghai	2016	10.1472	9.8494	7.2355	6.7565	8.3722	0.742	0.054	0.034	0.169	0.0482	11.6662	5.2575	8.6898	4.8065	8.642	8.7659
Shanghai	2017	10.2337	9.9178	7.2246	6.7597	8.5756	0.729	0.049	0.031	0.191	0.0485	11.7491	5.2575	8.7728	4.8024	8.4538	8.7601
Shanghai	2018	10.432	9.8783	7.4692	6.911	9.0014	0.642	0.058	0.033	0.267	0.0453	11.7675	5.4205	8.8152	4.834	8.5715	8.6563
Shanghai	2019	10.872	9.9045	7.7646	7.1666	9.1616	0.603	0.071	0.039	0.287	0.0383	11.863	5.4931	8.9863	4.879	8.6304	8.5405
Yunnan	2013	8.8134	7.4208	8.2858	4.7999	6.8715	0.248	0.59	0.018	0.143	1.7912	10.1824	7.1245	8.5017	8.0295	6.8705	10.6648
Yunnan	2014	8.9168	7.5887	8.3529	4.9031	7.0061	0.265	0.569	0.018	0.148	1.7967	10.2133	7.3434	8.6172	8.0756	6.8262	10.3477
Yunnan	2015	9.017	7.7474	8.434	4.9965	7.0715	0.2809	0.5582	0.0179	0.1429	1.7998	10.2683	7.3809	8.7723	8.1116	6.8713	10.9051
Yunnan	2016	9.1072	7.8454	8.5259	5.0252	7.1469	0.283	0.559	0.017	0.141	1.8422	10.3447	7.4628	8.9105	8.1434	6.8996	11.1872
Yunnan	2017	9.1965	7.9356	8.5965	5.1733	7.2986	0.283	0.549	0.018	0.15	1.9132	10.4406	7.4967	9.0546	8.1703	7.1225	11.5508
Yunnan	2018	9.2843	8.0895	8.6303	5.2322	7.4511	0.303	0.52	0.017	0.16	1.9842	10.5223	7.5299	9.1798	7.8986	7.2464	11.4588
Yunnan	2019	9.3845	8.1889	8.7346	5.2391	7.5491	0.303	0.522	0.016	0.16	1.8392	10.7778	7.5673	9.3154	7.9063	7.2504	11.3573
Neimeng	2013	9.1033	7.5233	8.5945	5.9849	7.1965	0.206	0.601	0.044	0.149	1.0572	11.1248	7.2485	9.1626	8.1405	7.8552	10.1587
Neimeng	2014	9.208	7.6357	8.678	5.9628	7.4051	0.208	0.589	0.039	0.165	1.0598	11.1711	7.3258	9.3829	8.1977	7.6174	10.0385
Neimeng	2015	9.2851	7.7186	8.7299	6.0528	7.5577	0.2088	0.574	0.0395	0.1778	1.0815	11.1719	7.4593	9.529	8.2441	7.7182	10.266
Neimeng	2016	9.3595	7.8034	8.7348	6.115	7.8207	0.211	0.535	0.039	0.215	1.121	11.1853	7.5512	9.6862	8.1111	7.7919	10.5078
Neimeng	2017	9.4402	7.8821	8.7616	6.2438	8.0182	0.211	0.507	0.041	0.241	1.3733	11.0629	7.5648	9.8434	8.1558	7.7167	10.8859
Neimeng	2018	9.5326	7.9713	8.8792	6.2546	8.0724	0.21	0.52	0.038	0.232	1.4403	11.1317	7.4714	9.9959	8.2062	7.8048	10.8859
Neimeng	2019	9.6345	8.0627	8.9955	6.2594	8.166	0.208	0.528	0.034	0.23	1.5221	11.1251	7.4122	10.1812	8.2601	7.8715	10.886
Beijing	2013	9.7469	9.4534	7.4563	6.67	7.5123	0.746	0.101	0.046	0.107	0.0914	11.4579	7.4425	7.4668	5.3361	8.9213	9.1036
Beijing	2014	9.8452	9.5652	7.5253	6.7066	7.5679	0.756	0.098	0.043	0.103	0.0862	11.5129	7.4547	7.4668	5.2771	9.3035	9.0993
Beijing	2015	9.9315	9.648	7.5799	7.0932	7.5576	0.7531	0.0952	0.0585	0.0931	0.0726	11.5759	7.4437	8.0513	5.2263	9.4202	9.1079
Beijing	2016	10.0128	9.7194	7.6314	7.2079	7.7231	0.746	0.092	0.061	0.101	0.0628	11.6801	7.5401	8.289	4.9733	9.4202	9.1096
Beijing	2017	10.0958	9.8104	7.6687	7.3591	7.7436	0.752	0.088	0.065	0.095	0.0576	11.7675	7.6746	8.4663	4.8941	9.4208	9.1059
Beijing	2018	10.1845	9.8948	7.6117	7.5373	7.9248	0.748	0.076	0.071	0.104	0.0556	11.7675	7.6834	8.587	4.8339	9.47	8.9655
Beijing	2019	10.2337	9.97	7.7241	7.6627	8.0592	0.739	0.078	0.074	0.109	0.0452	11.861	7.885	8.876	4.8106	9.487	8.8021
Jilin	2013	9.1882	7.191	8.8666	5.0212	7.0989	0.136	0.725	0.015	0.124	1.2937	10.767	7.6069	8.55	7.9121	7.8639	9.4777
Jilin	2014	9.2855	7.5692	8.9154	5.2029	7.1025	0.18	0.691	0.017	0.113	1.2774	10.823	7.5299	8.6677	7.979	7.7742	9.4464
Jilin	2015	9.3349	7.6485	8.9718	5.2913	7.0493	0.1852	0.6956	0.0175	0.1017	1.3534	10.8413	7.3771	8.6786	8.056	7.8703	9.5081
Jilin	2016	9.4029	7.7677	8.9305	5.4459	7.5853	0.195	0.624	0.019	0.162	1.2586	10.8943	7.1285	8.6982	8.0409	7.918	9.5648
Jilin	2017	9.4689	8.0124	8.9092	5.6668	7.7157	0.233	0.571	0.022	0.173	0.982	10.9121	7.1694	8.6174	8.097	7.7186	9.8741
Jilin	2018	9.5287	8.1666	8.9562	5.5471	7.7025	0.256	0.564	0.019	0.161	1.0933	10.9261	7.1861	8.6983	8.1508	7.8288	9.9844
Jilin	2019	9.6115	8.2772	9.0197	5.7275	7.7962	0.263	0.553	0.021	0.163	1.5436	10.6799	6.9236	8.7589	8.2035	8.0023	10.0838
Sichuan	2013	9.0337	7.9319	8.1933	4.9986	7.5126	0.332	0.432	0.018	0.218	1.4514	10.3926	7.1531	8.7714	8.2823	6.9681	10.3574
Sichuan	2014	9.1429	8.0572	8.263	5.2187	7.6632	0.338	0.415	0.02	0.228	1.4316	10.4668	7.3146	8.9896	8.3333	7.0052	10.2315
Sichuan	2015	9.2348	8.15	8.3422	5.4099	7.7677	0.338	0.4096	0.0218	0.2306	1.4589	10.5126	7.1747	9.0946	8.3904	7.1454	10.4692
Sichuan	2016	9.3239	8.2262	8.4174	5.5929	7.8905	0.334	0.404	0.024	0.238	1.4807	10.5967	7.2349	9.224	8.3587	7.0885	10.7672
Sichuan	2017	9.4114	8.2981	8.4808	5.7761	8.0284	0.328	0.394	0.026	0.251	1.5443	10.7066	7.3969	9.3551	8.394	7.2902	11.1818
Sichuan	2018	9.4979	8.3689	8.5404	5.9389	8.1673	0.323	0.384	0.028	0.264	1.5451	10.7972	7.4419	9.4705	8.4347	7.1481	11.2871
Sichuan	2019	9.5936	8.4472	8.6378	6.1236	8.2714	0.318	0.385	0.031	0.267	1.4501	10.9291	7.3957	9.6523	8.4515	7.277	11.3824
Tianjin	2013	9.639	9.0936	8.3902	6.5428	7.2127	0.58	0.287	0.045	0.088	0.1459	11.514	6.9334	8.3219	6.3175	8.3418	8.7278
Tianjin	2014	9.7418	9.2044	8.4746	6.6835	7.3016	0.584	0.282	0.047	0.087	0.1471	11.5639	6.9402	8.4755	6.3141	8.3857	8.5477
Tianjin	2015	9.8245	9.3085	8.507	6.6529	7.4534	0.5969	0.2678	0.0419	0.0934	0.1505	11.5895	6.4739	8.6672	6.3043	8.3562	8.8803
Tianjin	2016	9.9073	9.3967	8.5772	6.7954	7.509	0.6	0.264	0.045	0.091	0.1528	11.6531	6.7604	8.8118	6.1527	8.3721	9.189
Tianjin	2017	9.9875	9.4833	8.6237	6.9153	7.6233	0.604	0.256	0.046	0.094	0.122	11.6864	6.2804	8.9109	6.1414	8.5029	9.4191
Tianjin	2018	10.0461	9.5155	8.582	6.8261	8.0836	0.588	0.231	0.04	0.141	0.1304	11.7012	6.5058	9.1313	5.8522	8.7482	9.3998
Tianjin	2019	10.1188	9.599	8.5141	6.941	8.3028	0.595	0.201	0.042	0.163	0.1847	11.4117	6.5482	9.3544	5.8855	8.8262	9.3802
Ningxia	2013	8.9357	8.0166	8.1551	4.7176	6.8822	0.399	0.458	0.015	0.128	0.9673	10.5869	7.7571	9.5455	6.6871	7.2211	8.9538
Ningxia	2014	9.0372	8.1289	8.201	5.0033	7.111	0.403	0.433	0.018	0.146	0.9122	10.6415	7.8644	9.6635	6.7007	7.2193	8.8066
Ningxia	2015	9.1181	8.1927	8.2524	5.2465	7.2981	0.3964	0.4208	0.0208	0.162	0.9736	10.6875	7.8793	9.7502	6.723	7.1721	9.0821
Ningxia	2016	9.1954	8.2703	8.2783	5.6761	7.4479	0.396	0.4	0.03	0.174	0.9463	10.762	7.9683	9.888	6.3639	7.4107	9.3669
Ningxia	2017	9.2815	8.3485	8.3551	5.7801	7.5694	0.393	0.396	0.03	0.18	0.9751	10.835	8.033	9.9996	6.4059	7.2552	9.5403
Ningxia	2018	9.368	8.4224	8.4421	5.8939	7.6772	0.388	0.396	0.031	0.184	1.0724	10.8985	8.0602	10.0722	6.4328	7.1644	9.6573
Ningxia	2019	9.4618	8.5097	8.5124	5.9613	7.8366	0.386	0.387	0.03	0.197	1.0501	10.9007	7.7583	10.1952	6.4492	7.3749	9.762
Anhui	2013	9.0882	8.0836	8.1857	4.6102	7.5598	0.366	0.406	0.011	0.217	1.3654	10.3735	7.4313	8.6094	8.7226	7.4243	10.6979
Anhui	2014	9.2019	8.1761	8.2905	5.0046	7.7082	0.358	0.402	0.015	0.225	1.3276	10.4465	7.6019	8.8481	8.7587	7.5856	10.5215
Anhui	2015	9.2892	8.2898	8.3463	5.0864	7.8085	0.3681	0.3895	0.015	0.2275	1.3311	10.4912	7.557	9.0157	8.7919	7.6295	10.8477
Anhui	2016	9.3691	8.3644	8.433	5.2295	7.8809	0.366	0.392	0.016	0.226	1.3057	10.5856	7.335	9.2409	8.8346	7.5053	10.9593
Anhui	2017	9.4539	8.439	8.5224	5.3886	7.9687	0.362	0.394	0.017	0.226	1.2806	10.6782	7.3633	9.4714	8.7503	7.4852	11.443
Anhui	2018	9.5465	8.5287	8.5963	5.5452	8.0927	0.361	0.387	0.018	0.234	1.2482	10.7729	7.5689	9.6976	8.7863	7.561	11.4346
Anhui	2019	9.6432	8.6057	8.6916	5.6454	8.2209	0.354	0.386	0.018	0.241	1.1047	10.9767	7.4861	9.9282	8.8024	7.6124	11.4262
Shandong	2013	9.2768	8.3403	8.5131	5.4906	7.1513	0.392	0.466	0.023	0.119	0.9602	10.9488	7.6148	8.9302	9.1481	7.7421	10.677
Shandong	2014	9.3828	8.4581	8.5999	5.6602	7.2799	0.397	0.457	0.024	0.122	0.9342	11.0166	7.6183	9.0337	9.189	7.8704	10.4376
Shandong	2015	9.4673	8.5447	8.6753	5.7878	7.3828	0.3975	0.4529	0.0252	0.1244	0.9423	11.0693	7.6958	9.1121	9.19	7.6705	10.8701
Shandong	2016	9.5435	8.625	8.743	5.8825	7.4729	0.399	0.449	0.026	0.126	0.8993	11.138	7.7626	9.2679	9.1899	7.7938	11.3693
Shandong	2017	9.6236	8.7109	8.8143	5.9682	7.5643	0.401	0.445	0.026	0.128	0.8915	11.1956	7.8043	9.4371	9.2246	7.7406	11.6457
Shandong	2018	9.6987	8.7872	8.8809	6.0615	7.6612	0.402	0.441	0.026	0.13	0.9192	11.242	7.8071	9.6018	9.251	7.6687	11.5822
Shandong	2019	9.7856	8.877	8.9618	6.1234	7.7641	0.403	0.439	0.026	0.132	1.0123	11.1655	7.7977	9.7084	9.2761	7.7289	11.5145
Shanxi	2013	8.9809	8.3309	7.6917	4.7122	7.3118	0.522	0.275	0.014	0.188	0.6832	10.4626	7.417	8.8877	8.0657	8.3038	11.1069
Shanxi	2014	9.0836	8.4272	7.8169	4.8138	7.399	0.519	0.282	0.014	0.186	0.7152	10.4651	7.5459	9.0152	8.0975	8.2664	11.0206
Shanxi	2015	9.1542	8.5014	7.8726	4.9544	7.4765	0.5206	0.2776	0.015	0.1868	0.7314	10.4608	7.6009	9.0982	8.1172	8.4701	11.1863
Shanxi	2016	9.2186	8.5573	7.912	5.0039	7.6005	0.516	0.271	0.015	0.198	0.7463	10.4782	7.6497	9.1863	7.4641	8.5584	11.3756
Shanxi	2017	9.2861	8.6056	7.9459	5.0993	7.7567	0.506	0.262	0.015	0.217	0.6205	10.6469	7.6089	9.3288	7.2272	8.7333	11.5041
Shanxi	2018	9.3716	8.6545	8.0311	5.2622	7.9179	0.488	0.262	0.016	0.234	0.6253	10.7217	7.4188	9.4491	7.2732	8.5988	11.4523
Shanxi	2019	9.4652	8.7157	8.1304	5.3485	8.0702	0.473	0.263	0.016	0.248	0.6811	10.7304	7.0783	9.578	7.3249	8.6934	11.3976
Guangdong	2013	9.3118	8.6432	8.0222	5.9713	7.579	0.512	0.275	0.035	0.177	0.5455	10.9825	7.3092	8.4334	7.8497	8.0002	10.1486
Guangdong	2014	9.4129	8.7356	8.0933	5.6887	7.8068	0.508	0.267	0.024	0.201	0.5403	11.0583	7.1808	8.6768	7.8757	7.8609	10.0533
Guangdong	2015	9.5001	8.8134	8.1859	5.8201	7.9044	0.5033	0.2687	0.0252	0.2028	0.5478	11.1199	7.0536	8.9394	7.8998	8.2314	10.2355
Guangdong	2016	9.5827	8.8895	8.2645	5.9021	8.0089	0.5	0.268	0.025	0.207	0.5671	11.212	6.9584	9.1344	7.7793	8.079	10.3667
Guangdong	2017	9.6665	8.9689	8.3233	6.0278	8.1291	0.498	0.261	0.026	0.215	0.5394	11.3014	6.9689	9.2898	7.7877	8.2722	10.536
Guangdong	2018	9.7508	9.0491	8.3968	6.1068	8.2363	0.496	0.258	0.026	0.22	0.5592	11.3669	7.0103	9.4638	7.7956	8.2648	10.5422
Guangdong	2019	9.8426	9.1797	8.4	6.2934	8.3264	0.515	0.236	0.029	0.22	0.5683	11.4529	7.1585	9.6847	7.8062	8.2529	10.5485
Guangxi	2013	8.961	7.666	8.2413	3.9299	7.5028	0.274	0.487	0.007	0.233	1.8136	10.3334	7.6064	8.4553	8.1265	7.5946	10.8403
Guangxi	2014	9.0691	7.7559	8.3059	4.3202	7.7075	0.269	0.466	0.009	0.256	1.7815	10.407	7.6797	8.6603	8.1796	7.6484	10.7311
Guangxi	2015	9.1555	7.8435	8.3801	4.7536	7.8006	0.2693	0.4605	0.0123	0.258	1.8204	10.4685	7.7213	8.8387	8.2436	7.5889	10.9388
Guangxi	2016	9.2457	7.9544	8.4678	5.0053	7.8644	0.275	0.459	0.014	0.251	1.895	10.5461	7.751	9.1002	8.1683	7.7926	11.1548
Guangxi	2017	9.3348	8.0841	8.5376	5.2209	7.9356	0.286	0.451	0.016	0.247	2.082	10.548	7.7753	9.2663	8.2048	7.901	11.2624
Guangxi	2018	9.4283	8.2138	8.5929	5.4865	8.0419	0.297	0.434	0.019	0.25	2.1064	10.6332	7.7961	9.4481	8.2297	8.0333	11.2499
Guangxi	2019	9.5234	8.3567	8.6339	5.8298	8.1484	0.311	0.411	0.025	0.253	2.2431	10.6681	7.845	9.6421	8.2532	8.1515	11.2372
Xinjiang	2013	8.9678	7.1251	8.5565	5.3245	7.0883	0.158	0.663	0.026	0.153	1.9444	10.5335	7.9631	8.947	7.6806	7.9256	9.3795
Xinjiang	2014	9.0738	7.5219	8.5524	5.4324	7.2915	0.212	0.594	0.026	0.168	1.9195	10.6127	8.0278	9.105	7.7587	8.0059	9.3115
Xinjiang	2015	9.1511	7.6645	8.5937	5.3447	7.4305	0.2261	0.5727	0.0222	0.179	1.9935	10.5975	7.745	9.1973	7.8198	7.9127	9.4432
Xinjiang	2016	9.2285	7.8348	8.638	5.4063	7.4907	0.248	0.554	0.022	0.176	2.1209	10.6106	7.8047	9.2756	7.8447	7.785	9.6398
Xinjiang	2017	9.3098	7.9361	8.7057	5.4506	7.5903	0.253	0.547	0.021	0.179	1.9107	10.7131	7.7711	9.2518	7.8781	7.9303	9.7528
Xinjiang	2018	9.3905	7.9879	8.7984	5.46	7.6826	0.246	0.553	0.02	0.181	1.9694	10.8092	7.7664	9.1896	7.9127	7.9699	9.8423
Xinjiang	2019	9.482	8.1342	8.8191	5.5599	7.8974	0.26	0.515	0.02	0.205	1.8426	10.9019	7.7715	9.278	7.9334	8.1152	9.9243
Jiangsu	2013	9.512	8.7575	8.4203	6.2397	7.6553	0.47	0.336	0.038	0.156	0.6823	11.23	7.224	9.2916	8.3906	8.1461	10.1561
Jiangsu	2014	9.613	8.8777	8.5233	6.157	7.7344	0.479	0.336	0.032	0.153	0.646	11.3129	7.2399	9.4466	8.4446	7.9177	10.0343
Jiangsu	2015	9.6963	8.9891	8.5263	6.3012	7.8827	0.493	0.3104	0.0335	0.1631	0.6778	11.385	7.1546	9.6575	8.4817	8.0423	10.2646
Jiangsu	2016	9.776	9.0747	8.5723	6.4069	8.0013	0.496	0.3	0.034	0.17	0.6539	11.4813	7.0317	9.8845	8.4983	8.0382	10.5686
Jiangsu	2017	9.8605	9.1604	8.634	6.5225	8.1153	0.497	0.293	0.036	0.175	0.6312	11.582	7.0067	10.0885	8.5155	8.0068	10.8145
Jiangsu	2018	9.9449	9.2323	8.7023	6.6431	8.253	0.49	0.289	0.037	0.184	0.6351	11.6542	6.9603	10.2542	8.5207	8.0848	10.7053
Jiangsu	2019	10.029	9.3126	8.747	6.7154	8.4079	0.488	0.277	0.036	0.198	0.6064	11.7249	6.9048	10.4537	8.5393	8.3698	10.5828
Jiangxi	2013	9.1148	8.1314	8.2322	4.8418	7.4968	0.374	0.414	0.014	0.198	1.2699	10.3713	7.4933	8.9335	7.6079	8.1776	10.3402
Jiangxi	2014	9.2219	8.2783	8.3203	5.0324	7.5597	0.389	0.406	0.015	0.19	1.2396	10.4537	7.5575	9.1965	7.6584	7.9596	10.1766
Jiangxi	2015	9.3182	8.3878	8.3964	5.2182	7.664	0.3944	0.3978	0.0166	0.1912	1.264	10.5112	7.4872	9.4071	7.7235	7.807	10.4807
Jiangxi	2016	9.4041	8.5081	8.4537	5.3201	7.7347	0.408	0.387	0.017	0.188	1.2778	10.6066	7.2896	9.6215	7.6969	7.7416	10.7907
Jiangxi	2017	9.4911	8.6322	8.4906	5.3669	7.8437	0.424	0.368	0.016	0.193	1.2291	10.6788	7.3139	9.8322	7.7448	7.8855	11.0137
Jiangxi	2018	9.5791	8.7195	8.5701	5.4617	7.9486	0.423	0.365	0.016	0.196	1.2124	10.7671	7.3199	10.0215	7.7757	7.947	11.0413
Jiangxi	2019	9.6675	8.8097	8.6484	5.5506	8.0515	0.424	0.361	0.016	0.199	1.1686	10.8811	7.4622	10.2559	7.8123	8.0442	11.0681
Hebei	2013	9.1256	8.4013	8.0601	5.1144	7.2462	0.485	0.345	0.018	0.153	1.3762	10.569	7.3025	8.5009	9.2838	8.0508	10.6087
Hebei	2014	9.2288	8.5435	8.1419	5.3181	7.2538	0.504	0.337	0.02	0.139	1.3557	10.5962	7.2464	8.7676	9.3004	8.1142	10.4373
Hebei	2015	9.3102	8.6677	8.2114	5.4634	7.1854	0.5259	0.3333	0.0213	0.1195	1.3759	10.603	7.3139	9.0068	9.315	8.0181	10.7551
Hebei	2016	9.3859	8.7424	8.2865	5.551	7.2645	0.525	0.333	0.022	0.12	1.3517	10.6704	7.0699	9.2112	8.9095	7.8823	11.0415
Hebei	2017	9.4635	8.8307	8.3495	5.6139	7.3382	0.531	0.328	0.021	0.119	1.2328	10.723	7.0613	9.3891	8.9333	8.1064	11.4054
Hebei	2018	9.549	8.9165	8.4363	5.6994	7.4185	0.531	0.329	0.021	0.119	1.3161	10.7742	7.004	9.4855	8.9498	8.0489	11.4815
Hebei	2019	9.6404	9.0021	8.5368	5.7777	7.5126	0.528	0.332	0.021	0.119	1.4093	10.7439	6.8916	9.693	8.9658	8.2684	11.5523
Henan	2013	9.1015	7.9572	8.2758	4.8395	7.6299	0.318	0.438	0.014	0.23	1.4099	10.4403	7.4384	8.4636	9.3192	7.8823	10.5906
Henan	2014	9.2069	8.0895	8.3611	4.9843	7.7329	0.327	0.429	0.015	0.229	1.3775	10.5206	7.3059	8.69	9.3481	7.9516	10.4479
Henan	2015	9.2922	8.2237	8.4034	5.0562	7.8262	0.3435	0.4112	0.0145	0.2308	1.3564	10.5745	7.2492	8.8608	9.3481	7.8724	10.7154
Henan	2016	9.3671	8.3495	8.4432	5.124	7.8852	0.361	0.397	0.014	0.227	1.3144	10.659	7.2056	9.0337	9.1957	7.7653	10.7532
Henan	2017	9.4509	8.4702	8.4653	5.2958	8.0071	0.375	0.373	0.016	0.236	1.2448	10.7509	7.1491	9.188	9.2142	7.9546	11.2495
Henan	2018	9.5346	8.5822	8.4744	5.4	8.1556	0.386	0.346	0.016	0.252	1.2673	10.8228	7.213	9.3597	9.2306	8.0631	11.5091
Henan	2019	9.6267	8.677	8.5324	5.4437	8.2913	0.387	0.335	0.015	0.263	1.2013	10.94	7.1593	9.5505	9.2454	8.0881	11.715
Zhejiang	2013	9.7696	9.2511	8.5041	6.1251	7.4299	0.595	0.282	0.026	0.096	0.5285	11.139	7.9967	10.3306	7.8088	7.7346	10.9777
Zhejiang	2014	9.8717	9.3735	8.5634	6.2967	7.5073	0.608	0.27	0.028	0.094	0.5118	11.1982	8.1937	10.498	7.7916	7.6001	10.9609
Zhejiang	2015	9.9582	9.4794	8.5875	6.41	7.6333	0.6195	0.2539	0.0288	0.0978	0.5096	11.2599	8.1539	10.6517	7.7667	7.705	10.9943
Zhejiang	2016	10.0374	9.5613	8.6344	6.495	7.7741	0.621	0.246	0.029	0.104	0.5162	11.3494	8.155	10.6517	7.667	7.6329	11.0383
Zhejiang	2017	10.1249	9.6458	8.718	6.5762	7.8893	0.619	0.245	0.029	0.107	0.5005	11.4302	8.0548	10.6517	7.6364	7.9229	11.094
Zhejiang	2018	10.2147	9.735	8.8064	6.6645	7.9872	0.619	0.245	0.029	0.108	0.497	11.4993	8.176	10.701	7.6055	7.9886	10.9287
Zhejiang	2019	10.2337	9.8244	8.8952	6.7474	8.0858	0.619	0.244	0.029	0.109	0.473	11.5864	8.1937	10.701	7.5538	7.979	10.7305
Hainan	2013	9.0827	8.0076	8.4042	5.1162	7.0611	0.341	0.507	0.019	0.132	2.6621	10.4819	7.4437	7.4668	6.2188	8.2004	9.1741
Hainan	2014	9.2016	8.1876	8.4666	5.1745	7.2345	0.363	0.48	0.018	0.14	2.6754	10.5694	7.4628	7.8095	6.2486	8.0693	9.1184
Hainan	2015	9.2926	8.3549	8.5198	5.272	7.2432	0.3915	0.4617	0.0179	0.1288	2.7523	10.6169	7.7596	8.1389	6.2375	8.2281	9.2269
Hainan	2016	9.3795	8.469	8.5784	4.9352	7.3921	0.402	0.449	0.012	0.137	2.9039	10.6998	8.1937	8.328	6.2473	8.1214	9.2964
Hainan	2017	9.4651	8.5501	8.6263	5.2252	7.5868	0.401	0.432	0.014	0.153	2.8909	10.7879	8.0272	8.6461	6.3453	8.5617	9.3853
Hainan	2018	9.546	8.6326	8.6667	5.5362	7.7484	0.401	0.415	0.018	0.166	2.9387	10.8581	7.8438	8.7371	6.3382	8.9097	9.3611
Hainan	2019	9.6233	8.7509	8.6768	5.6447	7.8817	0.418	0.388	0.019	0.175	2.8615	10.9421	8.0193	8.9675	6.3651	8.4571	9.3364
Hubei	2013	9.179	7.9796	8.4485	4.588	7.6032	0.301	0.482	0.01	0.207	1.3974	10.6649	7.5679	8.3229	8.3141	7.8435	10.6386
Hubei	2014	9.2918	8.1013	8.5191	4.8315	7.7897	0.304	0.462	0.012	0.223	1.3424	10.761	7.5159	8.5545	8.3647	7.6997	10.4849
Hubei	2015	9.3796	8.2115	8.5719	5.0802	7.9079	0.311	0.4459	0.0136	0.2296	1.3355	10.8328	7.5449	8.7592	8.4047	7.7579	10.7718
Hubei	2016	9.4513	8.2998	8.6187	5.0664	8.0095	0.316	0.435	0.012	0.236	1.3904	10.9271	7.63	9.0015	8.3399	7.7423	11.0801
Hubei	2017	9.5333	8.387	8.6935	5.1108	8.0995	0.318	0.432	0.012	0.238	1.3327	11.0054	7.4419	9.2268	8.3745	7.6697	11.3522
Hubei	2018	9.6143	8.4943	8.7437	5.2252	8.1981	0.326	0.419	0.012	0.243	1.2795	11.1067	7.6667	9.4375	8.3949	7.9509	11.1756
Hubei	2019	9.7045	8.5854	8.8258	5.3504	8.2989	0.327	0.415	0.013	0.245	1.1687	11.2566	7.5369	9.6675	8.4153	7.8471	10.9609
Hunan	2013	9.1082	8.2084	8.0881	4.8729	7.5861	0.407	0.361	0.014	0.218	1.4075	10.5171	7.4787	8.7639	8.6004	8.1507	9.9294
Hunan	2014	9.2163	8.3158	8.1994	5.1096	7.6813	0.406	0.362	0.016	0.215	1.3474	10.6034	7.6168	8.9939	8.6433	8.1973	9.6598
Hunan	2015	9.305	8.4152	8.2717	5.1596	7.7797	0.4108	0.3559	0.0158	0.2176	1.3744	10.6632	7.6797	9.1798	8.6817	8.179	10.1414
Hunan	2016	9.3868	8.5064	8.3281	4.9635	7.9019	0.415	0.347	0.012	0.227	1.4076	10.7447	7.6319	9.3355	8.7156	8.2499	10.4242
Hunan	2017	9.4678	8.5831	8.3823	4.9986	8.032	0.413	0.338	0.011	0.238	1.185	10.8109	7.6143	9.4762	8.7411	8.3454	11.0046
Hunan	2018	9.5534	8.6603	8.4734	5.1891	8.1192	0.409	0.34	0.013	0.238	1.202	10.8771	7.7519	9.6143	8.7544	8.2229	10.9748
Hunan	2019	9.6418	8.7362	8.5695	5.3414	8.2144	0.404	0.342	0.014	0.24	1.29	10.9602	7.6774	9.8011	8.7752	8.3094	10.944
Gansu	2013	8.798	7.2985	7.8209	4.1713	7.3484	0.264	0.446	0.012	0.278	1.5533	10.103	6.6606	9.1708	7.7909	7.1587	10.1923
Gansu	2014	8.8056	7.4707	7.9236	4.7212	7.4067	0.28	0.44	0.018	0.262	1.5243	10.1824	6.7142	9.4176	7.8422	7.1098	10.0561
Gansu	2015	8.8445	7.5883	8.0147	4.852	7.5	0.2847	0.4361	0.0185	0.2607	1.6753	10.1824	6.7616	9.6459	7.8954	6.9822	10.312
Gansu	2016	8.9169	7.6615	8.0899	4.8552	7.5715	0.285	0.437	0.017	0.26	1.695	10.2271	6.8024	9.8166	7.5517	7.1913	10.4189
Gansu	2017	8.9967	7.7299	8.1764	4.9579	7.6507	0.282	0.44	0.018	0.26	1.5442	10.2575	6.8384	9.8972	7.6102	7.1125	10.5174
Gansu	2018	9.083	7.8378	8.249	5.3542	7.7116	0.288	0.434	0.024	0.254	1.5863	10.3525	6.8659	9.9571	7.651	7.1887	10.7169
Gansu	2019	9.1725	7.9263	8.3715	4.8637	7.7867	0.288	0.449	0.013	0.25	1.6943	10.4041	6.9098	10.1376	7.6843	7.3085	10.8832
Fujian	2013	9.3418	8.528	8.452	5.0752	7.3172	0.443	0.411	0.014	0.132	0.9901	10.9707	7.5501	9.4627	7.198	7.5702	10.4347
Fujian	2014	9.4454	8.6403	8.5357	5.3048	7.4384	0.447	0.403	0.016	0.134	0.969	11.0584	7.6587	9.7073	7.2214	7.4692	10.317
Fujian	2015	9.5319	8.7302	8.6044	5.4489	7.5589	0.4486	0.3955	0.0169	0.139	0.9721	11.1268	7.7319	9.8747	7.2328	7.5419	10.54
Fujian	2016	9.6158	8.8225	8.6693	5.544	7.6671	0.452	0.388	0.017	0.142	1.018	11.2213	7.6935	9.9964	7.1461	7.2705	10.6783
Fujian	2017	9.7011	8.9114	8.7445	5.6699	7.7634	0.454	0.384	0.018	0.144	0.9222	11.3227	7.7062	10.1805	7.1167	7.5118	10.8338
Fujian	2018	9.7881	9.0137	8.8107	5.7761	7.8549	0.461	0.376	0.018	0.145	0.9437	11.4208	7.712	10.331	7.1134	7.5373	10.7902
Fujian	2019	9.8817	9.0993	8.8789	5.8424	8.0378	0.457	0.367	0.018	0.158	0.8611	11.5819	7.5305	10.521	7.121	7.5909	10.7447
Guizhou	2013	8.792	7.645	7.8043	3.7353	7.1814	0.354	0.416	0.007	0.223	1.4229	10.008	7.1261	8.6642	7.7146	6.8378	10.5447
Guizhou	2014	8.8056	7.8326	7.8797	4.2627	7.2694	0.378	0.396	0.011	0.215	1.5987	10.1825	7.069	8.9894	7.8073	6.7461	10.3403
Guizhou	2015	8.9075	7.9715	7.9651	4.4272	7.3313	0.3922	0.3897	0.0113	0.2068	1.8625	10.3038	7.1801	9.206	7.8537	6.7613	10.7142
Guizhou	2016	8.9984	8.0743	8.0442	4.2062	7.4362	0.397	0.385	0.008	0.21	1.9456	10.4117	7.2327	9.4198	7.6212	6.767	11.144
Guizhou	2017	9.0903	8.1986	8.0972	4.5218	7.5263	0.41	0.37	0.01	0.209	2.0109	10.5442	7.0184	9.601	7.6877	7.0975	11.4893
Guizhou	2018	9.1815	8.3608	8.0792	4.8379	7.6434	0.44	0.332	0.013	0.215	2.0709	10.6273	7.3032	9.7782	7.7735	6.9834	11.5118
Guizhou	2019	9.2832	8.471	8.1396	4.7958	7.7972	0.444	0.319	0.011	0.226	1.9123	10.7458	7.0622	10.0112	7.8179	6.87	11.5338
Liaoning	2013	9.2263	8.2237	8.6356	5.2868	6.4079	0.367	0.554	0.019	0.06	0.954	11.0348	7.6718	8.8594	7.8755	7.9987	9.8805
Liaoning	2014	9.3229	8.3808	8.5664	5.4583	7.202	0.39	0.469	0.021	0.12	0.9238	11.0852	7.6502	8.9666	7.9121	7.9954	9.7786
Liaoning	2015	9.3974	8.4617	8.6258	5.4454	7.3273	0.3923	0.4623	0.0192	0.1262	0.9915	11.0876	7.5699	9.0895	7.9423	8.0388	9.9729
Liaoning	2016	9.4635	8.5313	8.6368	5.5514	7.5582	0.394	0.438	0.02	0.149	1.2123	10.8355	7.4905	9.1545	7.6818	8.016	10.1224
Liaoning	2017	9.5286	8.5984	8.6689	5.6934	7.6997	0.394	0.423	0.022	0.161	1.0888	10.8879	7.3982	9.1837	7.7031	8.1608	10.3328
Liaoning	2018	9.5926	8.6385	8.7425	5.8126	7.7887	0.385	0.427	0.023	0.165	1.1404	10.9683	7.2998	9.226	7.7159	8.3163	10.5054
Liaoning	2019	9.6871	8.7361	8.8555	5.6507	7.8584	0.386	0.435	0.018	0.161	1.2294	10.9542	7.3727	9.3005	7.7638	8.1988	10.6526
Chongqing	2013	9.0469	7.9172	8.0625	5.4241	7.7614	0.323	0.374	0.027	0.277	0.8894	10.6741	7.0622	8.7415	7.0892	7.1302	11.0938
Chongqing	2014	9.158	8.0698	8.1321	5.531	7.8782	0.337	0.358	0.027	0.278	0.8607	10.7758	7.0867	9.0835	7.1255	7.1002	10.9223
Chongqing	2015	9.2596	8.1841	8.2361	5.628	7.9616	0.3411	0.3593	0.0265	0.2731	0.8725	10.8652	7.1156	9.2186	7.1699	7.3099	11.2402
Chongqing	2016	9.3543	8.2854	8.3309	5.6897	8.0511	0.343	0.359	0.026	0.272	0.9117	10.9768	6.9276	9.3691	7.1844	7.4624	11.4508
Chongqing	2017	9.4445	8.3881	8.4099	5.7301	8.1444	0.348	0.355	0.024	0.273	0.8802	11.0579	6.7731	9.5002	7.2098	7.4448	11.5677
Chongqing	2018	9.5311	8.4863	8.4791	5.8135	8.239	0.352	0.349	0.024	0.275	0.961	11.0964	6.7946	9.6361	7.2641	7.4253	11.411
Chongqing	2019	9.6247	8.5786	8.5582	5.9065	8.3522	0.351	0.344	0.024	0.28	0.9241	11.2362	6.7719	9.8746	7.2894	7.6565	11.2251
Shanxi	2013	8.8668	7.968	7.8358	4.5031	7.3684	0.407	0.357	0.013	0.224	1.053	10.6717	7.5564	9.1273	7.8049	8.2165	10.0278
Shanxi	2014	8.9787	8.0761	7.9196	4.7883	7.52	0.406	0.347	0.015	0.233	1.0235	10.7564	7.5827	9.2695	7.8447	8.1201	9.8415
Shanxi	2015	9.0698	8.1742	7.9754	5.0265	7.6399	0.4084	0.3347	0.0175	0.2393	1.057	10.7711	7.6054	9.3819	7.8888	8.1158	10.1848
Shanxi	2016	9.1481	8.2728	8.0255	5.0689	7.7247	0.417	0.325	0.017	0.241	1.0837	10.8399	7.6295	9.455	7.6834	8.0734	10.4375
Shanxi	2017	9.2364	8.3597	8.0838	5.2209	7.8502	0.416	0.316	0.018	0.25	1.0655	10.9555	7.6587	9.564	7.7153	7.8371	10.8204
Shanxi	2018	9.3248	8.4383	8.1628	5.2812	7.9681	0.412	0.313	0.018	0.258	1.0633	11.0584	7.7026	9.6321	7.7458	8.2541	10.8058
Shanxi	2019	9.4194	8.5221	8.2405	5.3678	8.1002	0.408	0.308	0.017	0.267	1.0854	11.1072	7.7227	9.7645	7.7543	8.5068	10.791
Qinghai	2013	8.8056	7.4811	7.9333	4.8911	7.4763	0.275	0.432	0.021	0.273	1.0939	10.5153	7.8415	7.979	6.0176	6.476	9.1931
Qinghai	2014	8.8933	7.6214	8.0135	5.6623	7.5664	0.28	0.415	0.04	0.265	1.0846	10.5884	7.8112	8.1453	6.0888	6.5536	9.0999
Qinghai	2015	8.9788	7.7119	8.0257	5.786	7.747	0.2817	0.3855	0.0411	0.2918	1.0306	10.6275	7.7293	8.4224	6.1179	6.554	9.2785
Qinghai	2016	9.067	7.8097	8.07	5.7844	7.8928	0.284	0.369	0.038	0.309	1.0671	10.6812	7.8352	8.6328	6.1282	6.5536	9.432
Qinghai	2017	9.1551	7.9025	8.2331	5.7881	7.8892	0.286	0.398	0.035	0.282	1.217	10.693	7.7275	8.8359	6.1364	6.7255	9.9853
Qinghai	2018	9.2489	8.022	8.2699	6.1379	7.9991	0.293	0.376	0.045	0.287	1.3286	10.7725	7.5898	8.9963	6.1572	6.7129	9.9018
Qinghai	2019	9.3501	8.1935	8.3656	6.0159	8.0632	0.315	0.374	0.036	0.276	1.4313	10.7992	7.9054	9.2066	6.1825	6.5536	9.8107
Heilong	2013	9.1452	7.4903	8.703	5.9344	7.0731	0.191	0.643	0.04	0.126	1.9469	10.5373	7.6163	8.9567	8.4866	7.9444	9.8929
Heilong	2014	9.2547	7.691	8.7943	6.2387	7.0525	0.209	0.631	0.049	0.111	2.0089	10.5771	7.5005	8.9713	8.5478	7.8613	9.7832
Heilong	2015	9.3143	7.7174	8.8608	6.2632	7.1495	0.2025	0.6354	0.0473	0.1148	2.0817	10.5831	7.5501	8.9873	8.602	7.8003	9.9917
Heilong	2016	9.3786	7.7959	8.7681	6.3504	7.7843	0.205	0.543	0.048	0.203	2.1541	10.6074	7.2385	8.9619	8.6366	7.6455	10.1903
Heilong	2017	9.4466	7.9517	8.8088	6.3154	7.855	0.224	0.528	0.044	0.204	2.4983	10.6434	7.2298	8.9325	8.668	7.787	10.7647
Heilong	2018	9.5327	8.0094	8.8613	6.5206	8.0269	0.218	0.511	0.049	0.222	2.6042	10.6753	7.2772	8.9448	8.7135	7.9435	10.7517
Heilong	2019	9.6146	8.1106	8.8813	6.6316	8.2154	0.222	0.48	0.051	0.247	3.2874	10.4963	7.3185	8.966	8.7576	8.0916	10.7386
