# Supplementary material for: The impact of agricultural industrial agglomeration on farmers’ income: An influence mechanism test based on a spatial panel model
Source: PLoS One. 2023 Sep 8;18(9):e0291188. doi: 10.1371/journal.pone.0291188 (PMC10491000; doi:10.1371/journal.pone.0291188)
Supplement: S2 Appendix — (XLS) [file pone.0291188.s002.xls]

## Sheet: Sheet1
var1	var2	var3	var4	var5	var6	var7	var8	var9	var10	var11	var12	var13	var14	var15	var16	var17	var18	var19	var20	var21	var22	var23	var24	var25	var26	var27	var28	var29	var30
0	0.000425454	0.000594061	0.000825355	0.000469945	0.000508875	0.00092584	0.000519143	0.00213876	0.00120815	0.000747189	0.000696355	0.000528474	0.000255459	0.00332602	0.00141561	0.000875557	0.00106367	0.00555401	0.000499423	0.00121783	0.000946513	0.000501341	0.00129577	0.000555148	0.000578118	0.000591993	0.000720196	0.000451453	0.000417211
0.000431796	0	0.000410253	0.000392611	0.000284241	0.00122614	0.000389057	0.000500536	0.000517529	0.000434465	0.000481327	0.000745007	0.00128266	0.000272059	0.000472309	0.00060427	0.00043053	0.000520167	0.000460507	0.000832841	0.000640923	0.000764368	0.000594361	0.000485734	0.0019393	0.00030587	0.00118817	0.000672717	0.000529176	0.000264055
0.000598691	0.000410413	0	0.00209446	0.000713048	0.00059194	0.00163098	0.00148144	0.000696044	0.00115674	0.00227185	0.000433753	0.000402953	0.000435006	0.000687933	0.000579166	0.00168682	0.00114287	0.000580622	0.000349973	0.000722522	0.000601287	0.000916372	0.000445311	0.000494846	0.000812295	0.000602994	0.00103836	0.000774066	0.000597732
0.000825096	0.000385808	0.00208164	0	0.001023	0.000553471	0.00745879	0.000889324	0.000982965	0.00245351	0.00203604	0.000472997	0.0004303	0.000360277	0.000977231	0.000712235	0.00342665	0.00144311	0.000782112	0.000378949	0.00086146	0.00067065	0.000681529	0.000533755	0.000481719	0.00124031	0.000570327	0.000933297	0.00061234	0.000802246
0.000471267	0.000283849	0.000710697	0.00102604	0	0.000359887	0.000943841	0.000487698	0.000505763	0.000731459	0.000683513	0.00032322	0.000302696	0.000270182	0.000516281	0.000420711	0.000791327	0.000600666	0.000455708	0.000276951	0.0004662	0.000406014	0.000409977	0.00035161	0.000327269	0.00324971	0.000366939	0.000489392	0.00038049	0.00367498
0.000509209	0.00122542	0.000590476	0.000554603	0.000360468	0	0.000547945	0.000797671	0.000662453	0.000614745	0.000749833	0.000636266	0.000827315	0.000360062	0.000598176	0.000683971	0.000655944	0.0008314	0.000529154	0.000593489	0.000862032	0.000835206	0.00113645	0.00049271	0.00156018	0.000403232	0.00325553	0.00134671	0.000920836	0.000328609
0.000925412	0.000386735	0.00162419	0.00730941	0.000943174	0.000547253	0	0.00086126	0.00107704	0.00306129	0.0019599	0.000477284	0.000432524	0.000343809	0.00111657	0.00075291	0.00321626	0.00140817	0.000867258	0.000381569	0.000886651	0.000688312	0.00067278	0.000557004	0.000487014	0.00146419	0.000564184	0.00091696	0.000592431	0.000752355
0.000520024	0.000475871	0.00139059	0.000914821	0.000492781	0.000763137	0.000875703	0	0.000636837	0.00088949	0.00142945	0.00043261	0.000431207	0.000497966	0.000599104	0.000563092	0.00111011	0.000973416	0.000516044	0.000360679	0.000699462	0.000599089	0.00234219	0.000425074	0.00056957	0.000538216	0.000763697	0.00143388	0.00159342	0.000435116
0.00211923	0.000516978	0.000684374	0.000982724	0.000505699	0.000662642	0.00106751	0.000635046	0	0.00153039	0.00099958	0.000826105	0.000630963	0.000290085	0.00562683	0.00232142	0.00114402	0.001767	0.00240935	0.000557088	0.00265175	0.00137796	0.000646425	0.00114685	0.000705676	0.000626033	0.000809166	0.00107803	0.00056699	0.000445153
0.00122947	0.000434256	0.00115778	0.0024401	0.000730268	0.000609099	0.00303315	0.000878426	0.00153146	0	0.00185567	0.000548543	0.000488234	0.000319711	0.00160472	0.000946961	0.00305232	0.00223904	0.00113639	0.000429326	0.00116986	0.000846984	0.000701981	0.000663848	0.000559581	0.00102153	0.000646149	0.00110318	0.00061532	0.000610381
0.000754711	0.000480455	0.00227656	0.00204194	0.000684519	0.000749653	0.0019545	0.00142617	0.00100557	0.00192315	0	0.000536702	0.000490328	0.00037204	0.000925797	0.000778586	0.0044837	0.0023108	0.000740428	0.00042219	0.00106179	0.000819088	0.00101286	0.000554511	0.000608017	0.000861802	0.000779338	0.00166102	0.0008418	0.000578108
0.000696825	0.000745768	0.000433907	0.000470905	0.000322267	0.00063704	0.000474008	0.000432955	0.000826487	0.000550621	0.000536682	0	0.00179704	0.000241236	0.000735083	0.00128269	0.000538558	0.000680888	0.000798543	0.00172533	0.00102555	0.00149412	0.000445432	0.00115225	0.00107617	0.000356824	0.000772296	0.000611	0.000405609	0.000296566
0.000528524	0.00128315	0.000403052	0.000427173	0.000302876	0.000823655	0.000433124	0.000455951	0.000631106	0.000491309	0.000490261	0.00167493	0	0.000253904	0.000571422	0.000838497	0.000486495	0.000604138	0.000585052	0.0021156	0.000839137	0.00113942	0.000517781	0.000691673	0.0017448	0.000331137	0.00106745	0.000615984	0.000469823	0.000280062
0.000256132	0.000279987	0.000435135	0.00036106	0.000270667	0.000361702	0.0003442	0.000471467	0.000289571	0.000313889	0.000371796	0.00024044	0.000262307	0	0.000275741	0.000276296	0.000346845	0.00033352	0.00025656	0.000231802	0.000305567	0.000284359	0.000524656	0.000238163	0.000307646	0.000283697	0.000347146	0.000394616	0.000572692	0.000252197
0.00325616	0.000477195	0.00068909	0.000990207	0.000517167	0.000598254	0.00111862	0.000598483	0.00561608	0.00160514	0.000926612	0.000728109	0.000573204	0.000275446	0	0.0017256	0.00110711	0.00151028	0.0035495	0.000515015	0.00185347	0.00112942	0.000582465	0.00109479	0.0006331	0.000647832	0.000715164	0.000904102	0.000515685	0.000454015
0.00141607	0.000605683	0.000578915	0.000712088	0.000420422	0.000684683	0.000747496	0.000560472	0.00231626	0.000947059	0.000777593	0.00128141	0.000838342	0.000275389	0.00171745	0	0.000817107	0.00117034	0.00191377	0.000732633	0.00282326	0.00296806	0.000581558	0.00171818	0.000879245	0.000500403	0.000843661	0.00090895	0.000515483	0.000377712
0.000874952	0.000440439	0.00168606	0.00342208	0.000791571	0.000656586	0.0031834	0.00111044	0.00114386	0.00318258	0.00447527	0.000538103	0.000486213	0.000346757	0.00110129	0.000821045	0	0.00239275	0.000848565	0.000425116	0.00111345	0.000822314	0.000842694	0.000594124	0.000552899	0.00103858	0.000678873	0.00125913	0.000720819	0.000652626
0.00106135	0.000519402	0.00113867	0.00144492	0.000601243	0.000823404	0.00142558	0.000971562	0.00176785	0.0022413	0.00228891	0.000691391	0.000603814	0.000332778	0.00150473	0.00116881	0.00239808	0	0.00107157	0.000512211	0.00194928	0.00120341	0.000915231	0.00072749	0.000710177	0.000665819	0.000865149	0.00207538	0.000761597	0.000517569
0.00562936	0.000461504	0.000581264	0.000782895	0.000456463	0.000530026	0.000869664	0.00051544	0.00241231	0.00113622	0.000742291	0.000798435	0.000585261	0.00026001	0.00358912	0.00191619	0.000852915	0.0010735	0	0.00054984	0.00134295	0.00114678	0.000515456	0.00156248	0.000599974	0.000555074	0.000626249	0.000757186	0.000462869	0.00040655
0.000502563	0.000832743	0.000355966	0.000378738	0.000276893	0.000594181	0.000384028	0.000362718	0.000567956	0.000425078	0.000423781	0.00169572	0.00212301	0.0002275	0.000524334	0.00074944	0.000420964	0.00051271	0.000553403	0	0.000672554	0.000834989	0.000418683	0.000695517	0.000947975	0.000302025	0.000713516	0.000482411	0.000385254	0.000258678
0.00120969	0.000642162	0.000724748	0.000863476	0.000467117	0.000864244	0.000875764	0.000702168	0.00259659	0.00116294	0.00106559	0.00102481	0.000838497	0.000306772	0.00182708	0.00281349	0.00111778	0.00196155	0.00133942	0.000671962	0	0.00299913	0.000735586	0.00110557	0.000956434	0.000543381	0.00115141	0.00135115	0.000632959	0.000414981
0.000931888	0.000763528	0.000601591	0.000672857	0.000406913	0.000842297	0.000685702	0.000596463	0.0013783	0.000850058	0.000819061	0.00149149	0.00113815	0.000285476	0.00111467	0.00288077	0.000825682	0.00121023	0.00112432	0.000851209	0.00300562	0	0.000620401	0.00115939	0.00125949	0.000463605	0.00111965	0.00100755	0.000545771	0.000366779
0.00050039	0.000597207	0.000915826	0.000681849	0.000409682	0.00115264	0.000671813	0.00234797	0.000646158	0.000708883	0.00101373	0.000444606	0.000521853	0.000524582	0.000581128	0.000583591	0.000841963	0.000915315	0.000513669	0.000413757	0.000731374	0.000622347	0	0.000440564	0.000738902	0.000474998	0.00101679	0.00159157	0.00450207	0.00036902
0.00129594	0.000486244	0.000439294	0.000534242	0.000356771	0.000490453	0.000553523	0.00042831	0.00114179	0.000663055	0.000552364	0.00115444	0.000701823	0.000239132	0.00111631	0.0017832	0.000593085	0.000726792	0.00158745	0.000702065	0.00110105	0.00117255	0.000440517	0	0.000642471	0.000414647	0.000572459	0.0006058	0.000401529	0.000325534
0.000555047	0.00193746	0.000491545	0.000481777	0.000327269	0.00156004	0.000484811	0.000617113	0.000704766	0.000559472	0.000607441	0.00107342	0.00173744	0.000298299	0.00062383	0.000870231	0.000552679	0.000709668	0.000599873	0.000946737	0.00095606	0.00125946	0.000734581	0.000643401	0	0.000362967	0.00267094	0.00093148	0.000637523	0.000300798
0.000564089	0.000298456	0.000809946	0.00124656	0.00322695	0.000383695	0.00112729	0.000532473	0.000614364	0.000827472	0.000774827	0.000342296	0.000319363	0.000283382	0.000640213	0.000495464	0.000916347	0.000670062	0.000545732	0.000290838	0.00050695	0.00043877	0.000441162	0.000375351	0.00034684	0	0.000391721	0.000534494	0.00040529	0.00172762
0.000591558	0.00118723	0.000601917	0.000570428	0.000367086	0.00325066	0.000563387	0.000799878	0.000809042	0.000639701	0.000778919	0.000770458	0.00106587	0.000335054	0.000715118	0.00084241	0.000678196	0.000867468	0.000625266	0.000712525	0.00115005	0.0011199	0.00100851	0.000574066	0.00266454	0.000412594	0	0.00140772	0.000834822	0.0003341
0.000728459	0.000672979	0.00103712	0.000932671	0.000489409	0.0013541	0.000913993	0.00143248	0.00108448	0.00110452	0.00165761	0.000615438	0.000611714	0.000394621	0.000907071	0.000919101	0.00125951	0.00207788	0.000756853	0.000480077	0.00135421	0.0010178	0.0015976	0.000609229	0.000943236	0.000531338	0.0014332	0	0.00118153	0.000432481
0.000451361	0.000531691	0.000774599	0.000600359	0.000378789	0.000931151	0.000592565	0.00160008	0.000566431	0.000621218	0.000843505	0.000405351	0.000470963	0.000572505	0.000516028	0.00051777	0.0007211	0.000763592	0.000461979	0.000381105	0.000619406	0.000548053	0.00454959	0.000402453	0.000641157	0.000405073	0.000840463	0.00118289	0	0.000341133
0.000417985	0.000263609	0.000596104	0.000803135	0.00374153	0.00032796	0.00075188	0.00043086	0.000444897	0.000610639	0.000576858	0.000297232	0.000279787	0.000251781	0.000453015	0.000377725	0.000651806	0.00051671	0.000405698	0.000257649	0.000413995	0.000367376	0.00036905	0.000325152	0.000300653	0.00172945	0.000333806	0.00043218	0.00034361	0
