# Supplementary material for: The impact of agricultural industrial agglomeration on farmers’ income: An influence mechanism test based on a spatial panel model
Source: PLoS One. 2023 Sep 8;18(9):e0291188. doi: 10.1371/journal.pone.0291188 (PMC10491000; doi:10.1371/journal.pone.0291188)
Supplement: S3 Appendix — (XLS) [file pone.0291188.s003.xls]

## Sheet: Sheet1
var1	var2	var3	var4	var5	var6	var7	var8	var9	var10	var11	var12	var13	var14	var15	var16	var17	var18	var19	var20	var21	var22	var23	var24	var25	var26	var27	var28	var29	var30
0	0.0749	0.2424	0.5461	0.1435	0.1163	0.6019	0.1391	0.4794	0.4655	0.1659	0.2886	0.1121	0.0626	1.7959	0.3205	0.2202	0.256	2.648	0.1247	0.3779	0.2451	0.0802	0.5434	0.1002	0.2037	0.1871	0.2138	0.1104	0.0992
0.2777	0	0.1674	0.2598	0.0868	0.2802	0.2529	0.1341	0.116	0.1674	0.1068	0.3087	0.2721	0.0667	0.255	0.1368	0.1083	0.1252	0.2196	0.2079	0.1989	0.198	0.095	0.2037	0.3502	0.1078	0.3756	0.1997	0.1294	0.0628
0.385	0.0723	0	1.3858	0.2177	0.1353	1.0603	0.3969	0.156	0.4457	0.5043	0.1798	0.0855	0.1066	0.3715	0.1311	0.4242	0.2751	0.2768	0.0873	0.2242	0.1557	0.1465	0.1868	0.0893	0.2862	0.1906	0.3083	0.1892	0.1421
0.5306	0.0679	0.8495	0	0.3124	0.1265	4.8488	0.2383	0.2203	0.9453	0.452	0.196	0.0913	0.0883	0.5277	0.1612	0.8617	0.3473	0.3729	0.0946	0.2673	0.1737	0.109	0.2239	0.087	0.437	0.1803	0.2771	0.1497	0.1907
0.303	0.05	0.29	0.6789	0	0.0822	0.6136	0.1307	0.1134	0.2818	0.1517	0.134	0.0642	0.0662	0.2788	0.0952	0.199	0.1446	0.2173	0.0691	0.1447	0.1051	0.0656	0.1475	0.0591	1.145	0.116	0.1453	0.093	0.8737
0.3274	0.2158	0.241	0.3669	0.1101	0	0.3562	0.2137	0.1485	0.2368	0.1664	0.2637	0.1755	0.0882	0.323	0.1548	0.1649	0.2001	0.2523	0.1481	0.2675	0.2163	0.1817	0.2066	0.2817	0.1421	1.029	0.3999	0.2251	0.0781
0.5951	0.0681	0.6628	4.8362	0.288	0.1251	0	0.2308	0.2414	1.1794	0.4351	0.1978	0.0917	0.0842	0.6029	0.1704	0.8088	0.3389	0.4135	0.0952	0.2751	0.1783	0.1076	0.2336	0.0879	0.5159	0.1783	0.2723	0.1448	0.1789
0.3344	0.0838	0.5675	0.6053	0.1505	0.1744	0.5693	0	0.1427	0.3427	0.3173	0.1793	0.0915	0.122	0.3235	0.1275	0.2791	0.2343	0.246	0.09	0.217	0.1552	0.3745	0.1783	0.1028	0.1896	0.2414	0.4257	0.3896	0.1035
1.3628	0.091	0.2793	0.6502	0.1544	0.1514	0.694	0.1702	0	0.5896	0.2219	0.3424	0.1338	0.0711	3.0382	0.5255	0.2877	0.4253	1.1487	0.139	0.8228	0.3569	0.1034	0.481	0.1274	0.2206	0.2558	0.3201	0.1386	0.1058
0.7906	0.0765	0.4725	1.6145	0.223	0.1392	1.9718	0.2354	0.3433	0	0.4119	0.2273	0.1036	0.0783	0.8665	0.2144	0.7675	0.5389	0.5418	0.1072	0.363	0.2194	0.1122	0.2784	0.101	0.3599	0.2042	0.3276	0.1504	0.1451
0.4853	0.0846	0.929	1.351	0.209	0.1713	1.2706	0.3821	0.2254	0.7409	0	0.2224	0.104	0.0912	0.4999	0.1763	1.1275	0.5561	0.353	0.1054	0.3295	0.2121	0.162	0.2326	0.1098	0.3036	0.2463	0.4932	0.2058	0.1374
0.4481	0.1313	0.1771	0.3116	0.0984	0.1456	0.3081	0.116	0.1852	0.2121	0.1191	0	0.3812	0.0591	0.3969	0.2904	0.1354	0.1639	0.3807	0.4306	0.3182	0.3869	0.0712	0.4832	0.1943	0.1257	0.2441	0.1814	0.0992	0.0705
0.3399	0.2259	0.1645	0.2826	0.0925	0.1882	0.2816	0.1222	0.1415	0.1893	0.1088	0.6941	0	0.0622	0.3085	0.1898	0.1223	0.1454	0.2789	0.528	0.2604	0.2951	0.0828	0.2901	0.315	0.1167	0.3374	0.1829	0.1149	0.0666
0.1647	0.0493	0.1776	0.2389	0.0826	0.0827	0.2238	0.1263	0.0649	0.1209	0.0825	0.0996	0.0556	0	0.1489	0.0625	0.0872	0.0803	0.1223	0.0579	0.0948	0.0736	0.0839	0.0999	0.0555	0.1	0.1097	0.1172	0.14	0.06
2.0939	0.084	0.2812	0.6552	0.1579	0.1367	0.7272	0.1604	1.2588	0.6184	0.2057	0.3017	0.1216	0.0675	0	0.3906	0.2784	0.3635	1.6923	0.1285	0.5751	0.2925	0.0931	0.4591	0.1143	0.2282	0.2261	0.2684	0.1261	0.1079
0.9106	0.1067	0.2362	0.4711	0.1284	0.1565	0.4859	0.1502	0.5192	0.3649	0.1726	0.531	0.1778	0.0675	0.9273	0	0.2055	0.2817	0.9124	0.1829	0.8761	0.7687	0.093	0.7206	0.1588	0.1763	0.2667	0.2699	0.126	0.0898
0.5626	0.0776	0.688	2.2642	0.2417	0.15	2.0694	0.2975	0.2564	1.2261	0.9934	0.223	0.1031	0.085	0.5946	0.1859	0	0.5759	0.4046	0.1061	0.3455	0.213	0.1347	0.2492	0.0998	0.3659	0.2146	0.3739	0.1762	0.1552
0.6825	0.0915	0.4647	0.956	0.1836	0.1882	0.9267	0.2603	0.3962	0.8635	0.5081	0.2865	0.1281	0.0815	0.8125	0.2646	0.603	0	0.5109	0.1278	0.6049	0.3117	0.1463	0.3051	0.1282	0.2346	0.2735	0.6162	0.1862	0.1231
3.6199	0.0813	0.2372	0.518	0.1394	0.1211	0.5653	0.1381	0.5407	0.4377	0.1648	0.3309	0.1241	0.0637	1.938	0.4338	0.2145	0.2584	0	0.1372	0.4167	0.297	0.0824	0.6553	0.1083	0.1956	0.1979	0.2248	0.1132	0.0967
0.3232	0.1466	0.1453	0.2506	0.0845	0.1358	0.2496	0.0972	0.1273	0.1638	0.0941	0.7027	0.4503	0.0557	0.2831	0.1697	0.1059	0.1234	0.2638	0	0.2087	0.2162	0.0669	0.2917	0.1712	0.1064	0.2255	0.1432	0.0942	0.0615
0.7779	0.1131	0.2957	0.5713	0.1426	0.1975	0.5693	0.1881	0.582	0.448	0.2365	0.4247	0.1779	0.0752	0.9865	0.6369	0.2811	0.4721	0.6386	0.1677	0	0.7767	0.1176	0.4637	0.1727	0.1914	0.3639	0.4012	0.1547	0.0987
0.5992	0.1344	0.2455	0.4452	0.1242	0.1925	0.4458	0.1598	0.3089	0.3275	0.1818	0.6181	0.2414	0.0699	0.6019	0.6521	0.2076	0.2913	0.536	0.2125	0.9326	0	0.0992	0.4862	0.2274	0.1633	0.3539	0.2992	0.1334	0.0872
0.3218	0.1052	0.3737	0.4511	0.1251	0.2634	0.4367	0.6291	0.1448	0.2731	0.225	0.1843	0.1107	0.1285	0.3138	0.1321	0.2117	0.2203	0.2449	0.1033	0.2269	0.1612	0	0.1848	0.1334	0.1674	0.3214	0.4726	1.1006	0.0877
0.8333	0.0856	0.1793	0.3535	0.1089	0.1121	0.3598	0.1148	0.2559	0.2555	0.1226	0.4784	0.1489	0.0586	0.6028	0.4037	0.1491	0.1749	0.7568	0.1752	0.3417	0.3037	0.0704	0	0.116	0.1461	0.1809	0.1799	0.0982	0.0774
0.3569	0.3412	0.2006	0.3188	0.0999	0.3565	0.3152	0.1654	0.158	0.2155	0.1348	0.4449	0.3685	0.0731	0.3368	0.197	0.139	0.1708	0.286	0.2363	0.2967	0.3262	0.1175	0.2698	0	0.1279	0.8442	0.2766	0.1559	0.0715
0.3627	0.0526	0.3305	0.8248	0.9853	0.0877	0.7328	0.1427	0.1377	0.3188	0.172	0.1419	0.0677	0.0694	0.3457	0.1122	0.2304	0.1613	0.2602	0.0726	0.1573	0.1136	0.0705	0.1574	0.0626	0	0.1238	0.1587	0.0991	0.4107
0.3804	0.2091	0.2456	0.3774	0.1121	0.7428	0.3662	0.2143	0.1813	0.2465	0.1729	0.3193	0.2261	0.0821	0.3861	0.1907	0.1705	0.2088	0.2981	0.1778	0.3569	0.29	0.1613	0.2408	0.4811	0.1454	0	0.418	0.2041	0.0794
0.4684	0.1185	0.4232	0.6171	0.1494	0.3094	0.5942	0.3838	0.2431	0.4255	0.368	0.2551	0.1297	0.0967	0.4898	0.2081	0.3167	0.5001	0.3608	0.1198	0.4202	0.2636	0.2555	0.2555	0.1703	0.1872	0.453	0	0.2889	0.1028
0.2902	0.0936	0.3161	0.3972	0.1157	0.2128	0.3852	0.4287	0.127	0.2393	0.1872	0.168	0.0999	0.1403	0.2786	0.1172	0.1813	0.1838	0.2203	0.0951	0.1922	0.1419	0.7275	0.1688	0.1158	0.1427	0.2657	0.3512	0	0.0811
0.2688	0.0464	0.2433	0.5314	1.1425	0.0749	0.4888	0.1154	0.0997	0.2353	0.1281	0.1232	0.0593	0.0617	0.2446	0.0855	0.1639	0.1244	0.1934	0.0643	0.1285	0.0951	0.059	0.1364	0.0543	0.6093	0.1055	0.1283	0.084	0
